# Supplementary material for: Pyrrolizidine alkaloid variation in Senecio vulgaris populations from native and invasive ranges
Source: PeerJ. 2017 Aug 14;5:e3686. doi: 10.7717/peerj.3686 (PMC5560238; doi:10.7717/peerj.3686)
Supplement: Supplemental Information 1 [file peerj-05-3686-s001.xlsx]

## Sheet: 2016 11 08 padata 
plant.no	region	population	sample	organ	Sn	Sn-ox	Ir	Ir-ox	Sv	Sv-ox	Rt	Rt-ox	Us	Us-ox	Sp	Sp-ox	St	St-ox	Rd	Rd-ox	unk1	unk2	unk3	unk4	unk5	unk6	unk7	unk8	fbp	oxp	tsnp	tspp	tunkp	Total	fb	ox	tsn	tsp	tunk
302	europe	Barcelona	302 R	root	35.712	503.196	5.0103	92.9855	3.05795	0	2.38951	55.5098	0	0	24.9121	345.31	2.53924	31.5471	0	4.38873	1.23357	7.76781	2.10395	27.5339	114.296	0	1.65242	9.08831	0.151867	0.848133	0.549396	0.352169	0.0984356	1270.23	192.907	1077.33	697.861	447.336	125.036
302	europe	Barcelona	302 S	shoot	22.843	109.337	2.64606	20.0871	2.4229	0	0.68469	2.81488	0	0	1.30677	6.04156	0	1.18647	0	0.350122	0	0	1.65722	1.4939	4.50573	0	0	0	0.203332	0.796668	0.906742	0.0678557	0.0254019	177.377	36.0664	141.311	160.835	12.0361	4.50573
319	europe	Barcelona	319 R	root	57.6957	632.2	7.46508	92.7592	0	0	0.822812	3.23279	0	0	4.71055	46.6219	0.724979	7.39302	0	0	0	0.712457	8.50708	9.28045	27.5723	4.66905	0	1.13844	0.118717	0.881283	0.877052	0.0860849	0.0368632	905.506	107.499	798.008	794.176	77.9504	33.3798
319	europe	Barcelona	319 S	shoot	6.55301	41.2054	0.893922	5.64745	0	0	0.222968	2.25767	0	0	3.9747	26.003	0.723167	3.08386	0	0.435616	0	0	0	3.28082	10.9281	0.701318	0	0.518783	0.218885	0.781115	0.533502	0.352356	0.114143	106.43	23.2958	83.1339	56.7804	37.5011	12.1482
323	europe	Barcelona	323 R	root	134.781	1115.35	19.109	189.045	0	0	1.74428	9.73198	0	0	21.3814	146.909	2.47943	18.2678	0	0	0	1.12772	11.4853	11.6678	25.5741	4.78913	0.696514	3.98694	0.126447	0.873553	0.855444	0.124158	0.0203982	1718.13	217.251	1500.87	1469.76	213.319	35.0467
323	europe	Barcelona	323 S	shoot	46.5497	310.502	5.77925	55.9718	0	0	2.6105	23.6527	0	0	47.3429	343.522	5.51165	38.5422	0	1.53891	0	1.89717	1.38822	40.8878	134.403	1.85897	3.65069	22.6583	0.227183	0.772817	0.408967	0.441647	0.149385	1088.27	247.236	841.032	445.066	480.631	162.571
324	europe	Barcelona	324 R	root	397.555	2316.57	50.4575	428.838	0	0	1.86267	16.212	0	0	63.5897	376.069	4.18494	36.4483	0	0.647318	0	3.02489	11.3123	9.0787	29.2824	5.0149	1.29215	5.32233	0.148941	0.851059	0.854857	0.134253	0.0108902	3756.76	559.537	3197.22	3211.49	504.355	40.9118
324	europe	Barcelona	324 S	shoot	60.9923	552.559	9.00298	102.083	0	0	2.2948	30.7091	0	0	83.4523	1020.09	5.43916	90.4438	0	2.53635	0	4.72664	2.714	34.8785	125.248	1.4843	8.05074	34.5663	0.136876	0.863124	0.34894	0.573065	0.0779954	2171.27	297.194	1874.07	757.642	1244.28	169.349
325	europe	Barcelona	325 R	root	57.4565	1046.45	6.69613	178.342	0	0	1.01026	14.329	0	0	7.4401	123.818	0.864538	13.5049	0	0	0.626962	2.38978	13.1713	13.8294	35.3829	5.5529	0	1.58997	0.08056	0.91944	0.856698	0.11537	0.0279324	1522.45	122.649	1399.8	1304.28	175.645	42.5258
325	europe	Barcelona	325 S	shoot	3.87337	11.9683	0.479479	2.27372	0	0	0	0	0	0	2.55011	8.47759	0	1.39514	0	0	0	0	0	1.15765	2.89654	0.46114	0	0	0.275785	0.724215	0.523312	0.382193	0.0944945	35.533	9.7995	25.7335	18.5949	13.5805	3.35768
341	europe	Pulawy	341 R	root	81.213	672.08	21.7678	181.45	0	0	1.68903	6.94112	0	0	7.61047	61.3934	2.65161	15.7784	0	0	0.533325	0.533325	6.41754	10.635	16.8556	5.11097	1.27774	1.96465	0.127763	0.872237	0.880681	0.0963161	0.023003	1095.9	140.016	955.887	965.141	105.553	25.209
341	europe	Pulawy	341 S	shoot	32.8506	231.245	8.0504	58.1482	0	0	1.34965	10.2556	0	0	28.4065	216.695	7.98021	51.1179	0	0.96487	0	1.6529	0.903066	22.7256	46.9354	4.42407	3.62668	8.56952	0.176793	0.823207	0.4646	0.449036	0.0863644	735.902	130.102	605.799	341.9	330.446	63.5557
343	europe	Pulawy	343 R	root	12.4058	118.083	7.41025	88.2197	0	0	0.380822	1.92142	0	0	0.516548	3.25856	0.496611	4.52995	0	0	0	0	3.83803	4.68346	2.39217	1.99827	0	0	0.109702	0.890298	0.913192	0.0692553	0.0175523	250.135	27.4402	222.694	228.421	17.3232	4.39044
343	europe	Pulawy	343 S	shoot	1.95562	9.41136	1.24078	4.76323	0	0	0.272297	0	0	0	0.311741	1.6863	0.369739	1.3636	0	0	0	0	0	0.734942	0.734942	0	0	0	0.213842	0.786158	0.772319	0.195509	0.0321715	22.8445	4.88512	17.9594	17.6433	4.46632	0.734942
349	europe	Pulawy	349 R	root	2.74566	5.67359	1.05587	1.70529	0	0	0.674824	0	0	0	0.483924	0.914725	0	0.303291	0	0	0	0	0	2.04151	2.8389	0	0	0	0.423005	0.576995	0.642993	0.203034	0.153973	18.4376	7.79918	10.6384	11.8552	3.74345	2.8389
349	europe	Pulawy	349 S	shoot	3.02705	39.5242	0.791905	12.9633	0	0	1.52131	32.6113	0	0	3.1011	31.6126	1.25784	11.7628	0	1.74654	1.06665	3.13888	0.936691	17.288	26.4003	4.19349	2.20002	3.99655	0.202384	0.797616	0.454147	0.361107	0.184746	199.141	40.3029	158.838	90.4391	71.9111	36.7904
351	europe	Pulawy	351 R	root	56.4825	259.668	12.6858	85.9565	0	0	1.62984	5.79308	0	0	6.72056	29.9579	1.67833	9.93096	0	0.696172	0	0.859019	2.93977	9.54464	18.3015	7.73371	0.941495	1.6236	0.197566	0.802434	0.822803	0.121462	0.0557355	513.144	101.38	411.764	422.216	62.3273	28.6003
351	europe	Pulawy	351 S	shoot	29.093	162.55	7.36434	44.7927	0	0	1.89622	16.1255	0	0	25.7603	137.757	7.10661	41.1457	0	1.17657	0	0	1.0904	26.9431	51.249	5.08215	7.51755	9.04988	0.227684	0.772316	0.454788	0.418586	0.126626	575.7	131.077	444.623	261.822	240.98	72.8986
352	europe	Pulawy	352 R	root	53.6146	441.41	10.8316	129.241	0	0	0.76559	4.79394	0	0	7.2081	50.0236	1.5732	15.577	0	0.72467	0	1.13179	5.25508	14.132	27.1208	6.33107	0	0.46114	0.138107	0.861893	0.831811	0.124157	0.0440317	770.195	106.369	663.826	640.657	95.6255	33.913
352	europe	Pulawy	352 S	shoot	34.0789	408.968	6.00241	88.0539	0	0	0.852409	12.1818	0	0	19.6107	240.767	5.69652	61.8859	0	1.92974	2.77247	7.42176	1.34499	38.5196	94.308	7.78174	5.15901	8.86254	0.162326	0.837674	0.525845	0.363171	0.110984	1046.2	169.825	876.372	550.138	379.949	116.111
383	europe	StAndrews	383 R	root	165.834	2675.2	42.7208	998.643	0	0	0.60379	10.3709	0	0	8.649	165.33	1.38833	46.5345	0	0	0.720599	1.55519	20.6552	13.3971	22.1491	5.45683	0.888656	0.451533	0.0630562	0.936944	0.931307	0.0617694	0.00692402	4180.55	263.61	3916.94	3893.37	258.23	28.9462
383	europe	StAndrews	383 S	shoot	47.9826	659.46	9.41743	195.526	0	0	0.396607	9.7608	0	0	19.4621	269.063	4.35894	61.4006	0	0	1.40456	4.50273	2.67557	58.3727	91.0464	3.7996	4.36642	9.30447	0.124706	0.875294	0.635229	0.29005	0.0747207	1452.3	181.111	1271.19	922.544	421.24	108.517
391	europe	StAndrews	391 R	root	215.278	1505.53	65.9131	541.242	10.106	0	1.80348	17.2207	0	0	20.1889	160.977	6.33269	46.5127	0	0.423403	0.480399	0.899731	9.63591	14.0071	25.9776	11.1778	2.38736	3.04064	0.134669	0.865331	0.886414	0.0975724	0.016014	2659.13	358.103	2301.03	2357.09	259.458	42.5834
391	europe	StAndrews	391 S	shoot	53.2141	721.481	13.5083	162.965	2.77741	0	1.70087	31.982	0	0	62.8285	735.216	17.4647	212.044	0	2.49563	2.38978	5.33732	3.22798	91.6564	139.264	7.311	26.8182	28.7732	0.139161	0.860839	0.425252	0.487699	0.0870487	2322.46	323.194	1999.26	987.629	1132.66	202.167
392	europe	StAndrews	392 R	root	81.1372	996.866	20.8765	303.02	5.80858	0	1.08524	10.7215	0	0	12.022	136.209	3.89314	35.5481	0	0.997439	1.24985	3.7577	5.59613	16.9085	28.216	8.06035	2.41618	1.4939	0.0968449	0.903155	0.847025	0.128996	0.0239793	1675.88	162.301	1513.58	1419.52	216.182	40.1865
392	europe	StAndrews	392 S	shoot	15.7142	209.282	2.22652	42.0953	2.62948	0	0.668904	26.3571	0	0	18.8168	251.275	5.1546	78.6397	0	2.23915	11.6558	21.5162	1.80133	114.872	159.391	9.13154	24.2435	18.8299	0.23836	0.76164	0.294109	0.497738	0.208153	1016.54	242.302	774.238	298.973	505.971	211.596
400	europe	StAndrews	400 R	root	83.0171	1409.85	21.4465	388.637	4.10108	0	0.753751	10.294	0	0	11.1049	204.743	3.59227	57.009	0	1.04222	2.06816	5.10119	8.91538	16.4425	31.5065	10.2267	3.87646	3.19436	0.0748298	0.92517	0.842409	0.136157	0.0214342	2276.93	170.382	2106.54	1918.1	310.019	48.804
400	europe	StAndrews	400 S	shoot	22.5129	331.61	3.69556	65.622	3.01077	0	0.672851	13.1713	0	0	22.5052	303.655	5.88502	91.6254	0	1.54298	13.4471	32.1013	2.67077	148.228	236.555	19.7858	33.1349	37.0545	0.247817	0.752183	0.317105	0.447725	0.23517	1388.49	344.09	1044.4	440.295	621.66	326.531
407	europe	StAndrews	407 R	root	219.538	1284.62	47.8943	378.911	17.9728	0	2.01263	10.8272	0	0	28.8415	162.969	6.23844	48.3955	0	1.13586	0.480399	1.201	6.17736	11.3844	24.7719	8.64158	5.5577	6.57605	0.158075	0.841925	0.862643	0.117329	0.0200283	2274.15	359.485	1914.66	1961.78	266.824	45.5472
407	europe	StAndrews	407 S	shoot	21.6038	143.005	3.80013	24.4477	2.06329	0	0.907658	13.6997	0	0	23.9388	153.756	5.85058	38.1006	0	1.73432	0.989297	5.65487	0.850227	88.0922	152.513	2.73322	26.7606	30.3392	0.32298	0.67702	0.282824	0.430548	0.286628	740.84	239.277	501.563	209.528	318.967	212.346
417	europe	Fribourg	417 R	root	148.526	2096	30.7045	589.808	0	0	1.17601	19.9011	0	0	5.84514	91.0455	0.690543	18.2169	0	0	0	0.643246	18.4504	7.52716	18.8875	5.33194	0	0	0.073468	0.926532	0.945414	0.0466526	0.00793364	3052.76	224.28	2828.48	2886.12	142.419	24.2195
417	europe	Fribourg	417 S	shoot	45.6384	785.627	9.66992	187.611	0	0	1.35359	29.782	0	0	14.2078	232.214	2.56824	47.6482	0	0.696172	1.46562	3.13074	2.60833	34.4702	102.282	6.80662	2.8389	2.0319	0.120737	0.879263	0.700546	0.224116	0.0753375	1512.65	182.633	1330.02	1059.68	339.009	113.959
425	europe	Fribourg	425 R	root	65.2985	932.367	13.5109	255.117	0	0	3.42542	44.1974	0	0	7.51985	86.814	1.56233	26.5295	0	0.936371	1.08293	1.66511	12.9888	9.45818	16.846	8.99224	1.45547	1.83976	0.0829241	0.917076	0.880873	0.0995953	0.0195316	1491.61	123.69	1367.92	1313.92	148.557	29.1335
425	europe	Fribourg	425 S	shoot	75.4478	1231.73	8.98258	181.166	0	0	2.36188	51.2634	0	0	46.5509	683.705	4.77399	93.3845	0	1.29871	2.63812	25.1884	6.72016	64.5164	259.094	7.41667	8.99224	26.0496	0.149414	0.850586	0.557639	0.333939	0.108422	2781.28	415.561	2365.72	1550.95	928.776	301.552
428	europe	Fribourg	428 R	root	289.339	968.246	44.6744	167.144	0	0	2.43686	13.1473	0	0	41.2622	112.705	2.93254	12.1996	0	0.753168	0	1.00558	6.85946	9.38613	15.0159	2.24806	1.05678	3.67471	0.238227	0.761773	0.876571	0.110445	0.0129836	1694.09	403.577	1290.51	1484.99	187.104	21.9954
428	europe	Fribourg	428 S	shoot	30.3809	57.796	2.37572	9.21066	0	0	2.86307	19.3054	0	0	17.7221	51.0427	1.23065	5.80135	0	0.818307	0	0.875304	0.874245	14.7325	58.0508	0.725335	2.20483	8.95381	0.406025	0.593975	0.427885	0.326698	0.245417	284.964	115.702	169.261	121.932	93.0971	69.9348
430	europe	Fribourg	430 R	root	161.265	889.99	23.6807	143.707	0	0	3.13734	18.2967	0	0	13.0279	76.2813	1.57683	10.9767	0	0.838663	0	0	6.3695	5.0149	17.2447	2.38256	0	2.27688	0.164455	0.835545	0.901175	0.0829072	0.015918	1376.07	226.302	1149.76	1240.08	114.086	21.9042
430	europe	Fribourg	430 S	shoot	45.2196	301.128	4.44411	42.7585	0	0	5.28217	33.7737	0	0	18.7788	120.234	1.60764	11.9133	0	1.97452	0	1.35977	1.49871	34.4414	104.333	1.63321	3.04064	12.7966	0.246851	0.753149	0.579732	0.257041	0.163228	746.218	184.205	562.014	432.606	191.808	121.803
438	europe	Fribourg	438 R	root	75.4067	1106.44	19.8027	352.897	0	0	3.09196	32.9956	0	0	7.94215	95.6167	2.8546	29.9045	0	0.806094	0.41526	0	15.3473	8.68961	22.4085	8.00751	0	0.662889	0.0825829	0.917417	0.891966	0.0906057	0.0174279	1783.29	147.269	1636.02	1590.63	161.576	31.0789
438	europe	Fribourg	438 S	shoot	5.29219	48.569	1.18595	13.066	0	0	0.511051	6.24941	0	0	2.83829	26.1194	0.677855	7.00966	0	0	0	0.907873	1.14805	13.9831	30.1663	1.07599	0	0	0.263348	0.736652	0.471496	0.331765	0.19674	158.8	41.8196	116.98	74.8736	52.6843	31.2423
450	europe	Obidos	450 R	root	43.5681	788.05	8.73901	156.386	0	0	1.0734	20.6745	0	0	3.83333	69.7278	0.824664	11.3819	0	0.928229	0	1.1155	10.3757	5.51447	9.29966	3.40091	0	1.21049	0.0684038	0.931596	0.896477	0.0912783	0.0122445	1136.1	77.7138	1058.39	1018.49	103.702	13.9111
450	europe	Obidos	450 S	shoot	7.19262	27.9224	0.772777	5.22113	0	0	1.57262	12.0233	0	0	2.29456	11.8186	0.821039	3.14209	0	0	0	0.9323	0	6.33107	17.9316	2.66597	0.533194	0.936691	0.304748	0.695252	0.535733	0.248156	0.216111	102.112	31.1184	70.9936	54.7048	25.3397	22.0675
457	europe	Obidos	457 R	root	250.667	1485.92	33.0088	273.007	8.51203	0	6.71667	47.5791	0	0	21.1857	120.826	2.57186	18.9035	0	1.05851	0	0	15.7941	12.8975	18.4648	6.59046	0.984727	1.78692	0.153841	0.846159	0.904979	0.0830603	0.011961	2326.47	357.906	1968.57	2105.41	193.237	27.8269
457	europe	Obidos	457 S	shoot	80.0019	606.326	10.852	86.9012	1.99698	0	5.20522	72.3462	0	0	36.1946	282.323	4.40969	27.6965	0	2.76026	0	1.21728	3.49698	21.1116	76.9384	2.88213	2.5699	11.932	0.165773	0.834227	0.645868	0.283593	0.0705393	1337.16	221.666	1115.5	863.629	379.21	94.3224
461	europe	Obidos	461 R	root	42.9339	531.884	3.6216	88.117	2.88197	0	1.41674	15.5539	0	0	2.86004	31.2341	0.324428	5.76495	0	0	0	0	10.0586	7.94026	17.115	4.27035	0	0	0.106024	0.893976	0.896122	0.0759584	0.0279191	765.977	81.2123	684.765	686.409	58.1824	21.3854
461	europe	Obidos	461 S	shoot	53.844	817.963	5.41709	117.494	1.21017	0	2.2652	44.1494	0	0	17.4104	262.973	1.09653	27.3107	0	1.1155	0	4.51087	3.03104	26.4195	78.7493	1.99347	0.691711	4.4769	0.111211	0.888789	0.708055	0.233586	0.0583589	1472.12	163.715	1308.41	1042.34	343.867	85.9114
473	europe	Obidos	473 R	root	105.669	1732.6	11.0522	320.349	2.71492	0	3.70167	54.5635	0	0	9.95396	148.792	1.49346	21.4584	0	1.09515	0	1.50634	13.4451	9.92412	26.3715	7.5896	0	1.15285	0.0705098	0.92949	0.901844	0.0839597	0.0141964	2473.43	174.401	2299.03	2230.65	207.669	35.1139
473	europe	Obidos	473 S	shoot	36.0475	456.082	4.47216	67.3194	0.839088	0	5.57026	90.6333	0	0	17.7547	228.749	1.76895	26.248	0	3.20402	0.472257	5.84622	3.20396	37.8856	105.058	5.80268	1.2153	7.1813	0.159589	0.840411	0.597965	0.294144	0.107891	1105.35	176.403	928.952	660.964	325.133	119.258
474	europe	Obidos	474 R	root	219.491	1088.95	32.4962	188.926	8.27994	0	11.3733	67.3265	0	0	22.4816	113.654	2.44499	13.454	0	1.9501	0	0	12.9359	13.2049	25.8046	7.7193	0.730139	2.18561	0.183286	0.816714	0.881878	0.0982466	0.0198754	1833.4	336.038	1497.37	1616.84	180.126	36.4397
474	europe	Obidos	474 S	shoot	60.0983	351.1	7.4434	51.8402	1.57871	0	12.7072	104.194	0	0	27.5728	150.284	3.72277	16.106	0	5.25589	0	0.838663	2.64675	23.6046	86.4158	3.71794	2.27688	14.7421	0.220767	0.779233	0.635927	0.248375	0.115697	926.146	204.463	721.683	588.961	230.032	107.153
484	europe	Potsdam	484 R	root	198.428	1730.64	24.6715	308.973	0	0	2.17049	13.0224	0	0	13.7311	144.655	1.66564	14.7618	0	0	0	1.95417	14.1512	4.03498	14.5547	1.60438	0	1.4891	0.10816	0.89184	0.914635	0.078279	0.00708621	2490.5	269.373	2221.13	2277.9	194.954	17.6482
484	europe	Potsdam	484 S	shoot	22.7564	338.699	4.50914	73.5589	0	0	1.87451	57.5609	0	0	12.698	185.34	3.35665	46.1536	0	3.13888	4.03861	11.7454	2.4402	46.6232	107.302	7.22934	6.66252	9.83286	0.175182	0.824818	0.527709	0.333715	0.138576	945.52	165.638	779.882	498.959	315.534	131.026
489	europe	Potsdam	489 R	root	19.1028	141.868	3.88429	38.3584	0	0	2.16259	4.57778	0	0	0.926161	4.42562	0	0.837083	0	0	0	0	0.562015	0	0	0	0	0	0.122922	0.877078	0.968848	0.0311524	0	216.705	26.6378	190.067	209.954	6.75088	0
489	europe	Potsdam	489 S	shoot	11.7121	54.8352	1.91792	14.2686	0	0	3.50238	42.228	0	0	3.20078	17.4623	0.570921	3.49634	0	1.91753	0	0	0.768567	5.92757	12.177	1.63321	0	0	0.192745	0.807255	0.731496	0.189866	0.0786375	175.618	33.8496	141.769	128.464	33.344	13.8102
491	europe	Potsdam	491 R	root	212.498	1455.52	43.7078	407.977	0	0	6.26284	39.3314	0	0	13.6024	83.9825	2.33806	14.5847	0	1.32313	0	0.313481	7.88262	5.62975	9.04027	4.64022	0	0	0.127925	0.872075	0.937913	0.0561616	0.0059258	2308.63	295.332	2013.3	2165.3	129.657	13.6805
491	europe	Potsdam	491 S	shoot	64.028	474.141	9.35622	88.6697	0	0	6.80349	77.7118	0	0	16.0329	132.592	2.64255	21.934	0	1.81575	0	0.891589	2.22404	20.8138	56.2015	2.4402	1.4939	3.22318	0.161526	0.838474	0.733163	0.202384	0.0644535	983.015	158.783	824.232	720.71	198.946	63.3588
492	europe	Potsdam	492 R	root	45.0432	848.644	4.8458	140.073	0	0	8.87334	208.801	0	0	2.70961	49.3127	0.396926	8.06754	0.717479	9.80747	0.58625	1.29871	8.96822	6.61929	17.2399	5.44242	0	0.643675	0.0653325	0.934668	0.918273	0.0646772	0.0170501	1368.09	89.3807	1278.71	1256.28	88.4842	23.326
492	europe	Potsdam	492 S	shoot	1.47943	7.62258	0.325179	1.13159	0	0	3.94436	49.9184	0	0	0.578171	1.48491	0	0.463429	0	1.57962	0	0	0	1.28255	0	0	0	0	0.0906335	0.909367	0.92281	0.0771903	0	69.8103	6.32715	63.4831	64.4216	5.38868	0
495	europe	Potsdam	495 R	root	153.229	859.269	21.5931	130.497	0	0	35.9373	190.576	0	3.42973	10.2403	43.6885	1.46627	7.57257	3.40878	14.416	0	0	4.54896	1.44587	0	1.59478	0.562015	0.792585	0.155623	0.844377	0.939541	0.0584715	0.00198709	1484.27	230.986	1253.28	1394.53	86.7873	2.94938
495	europe	Potsdam	495 S	shoot	26.8722	207.656	4.8611	41.598	0	0	63.1631	582.387	0	12.6189	15.0506	94.1536	2.39968	14.8904	5.24335	46.1224	0.439687	0	3.91489	17.5762	46.7097	3.68432	1.99347	3.42493	0.14283	0.85717	0.786063	0.167223	0.0467144	1194.76	170.648	1024.11	939.156	199.791	55.8124
516	china	slj.djh	516 R	root	187.771	739.713	27.2423	142.763	6.05597	0	1.52723	6.4992	0	0	11.1176	36.5939	1.08022	6.1289	0	0	0	0	7.16209	8.89136	22.4662	5.32233	0	1.26333	0.218243	0.781757	0.917443	0.0585789	0.0239781	1211.6	264.423	947.175	1111.57	70.974	29.0518
516	china	slj.djh	516 S	shoot	53.4576	200.373	7.46253	33.361	1.42441	0	3.17878	19.3679	0	0	25.6226	85.8677	2.068	9.78295	0	0.537396	0	0	1.18167	13.4163	54.5923	2.0367	1.68124	6.1005	0.288908	0.711092	0.610964	0.265529	0.123507	521.513	150.669	370.844	318.625	138.477	64.4107
525	china	slj.djh	525 R	root	179.508	891.746	23.5034	158.181	4.18014	0	1.99685	9.03547	0	0	20.3302	95.4711	1.71276	12.6266	0	0.704314	0	0	7.08523	8.62717	20.833	4.50092	0.413105	1.37862	0.180023	0.819977	0.87954	0.101647	0.0188133	1441.83	259.563	1182.27	1268.15	146.557	27.1256
525	china	slj.djh	525 S	shoot	40.6027	209.701	6.47807	27.3557	0	0	2.12708	18.5609	0	0	28.8868	98.965	2.56643	14.689	0	0.936371	0.700243	0	0	12.5709	50.394	1.58997	1.88779	10.6206	0.252809	0.747191	0.57663	0.301371	0.121999	528.633	133.643	394.99	304.826	159.315	64.4924
527	china	slj.djh	527 R	root	79.2022	1059.53	10.977	177.326	1.63354	0	1.34767	15.208	0	0	5.1546	61.8374	0.371552	8.35385	0	1.50227	0.602535	1.25799	9.13154	11.711	32.5728	5.35595	0	0.946298	0.0950076	0.904992	0.906472	0.0673324	0.0261958	1484.02	140.993	1343.03	1345.22	99.9228	38.8751
527	china	slj.djh	527 S	shoot	1.21536	2.93446	0.24229	0	0	0	0.477507	2.29609	0	0	0.279117	1.24956	0	0.376081	0	0	0	0	0	1.37862	5.86993	0	0	0	0.495386	0.504614	0.439102	0.201199	0.359699	16.319	8.08421	8.23482	7.16572	3.28337	5.86993
529	china	slj.djh	529 R	root	48.2347	673.353	6.01134	121.123	4.17759	0	0.3236	3.94851	0	0	1.89945	25.5711	0.253743	3.68802	0	0.337908	0	1.33942	6.14854	6.00443	14.2329	2.44981	0	1.06158	0.0883346	0.911665	0.931548	0.0491682	0.019284	920.158	81.2819	838.877	857.172	45.2426	17.7443
529	china	slj.djh	529 S	shoot	2.58008	14.4111	0.42592	1.51581	0	0	0	2.62754	0	0	0.509298	3.45509	0	0.992368	0	0	0	0	0	1.37381	4.25114	0	0	0.389087	0.238737	0.761263	0.662762	0.194599	0.142639	32.5313	7.76643	24.7648	21.5605	6.33057	4.64022
531	china	slj.djh	531 R	root	84.3558	1248.78	13.493	207.2	2.73788	0	0.777429	8.31974	0	0	6.3635	87.5565	0.8591	12.3476	0	0	0.451901	1.74654	11.4084	9.20359	22.5478	6.3743	0	1.85897	0.0828294	0.917171	0.906904	0.0752657	0.0178299	1726.38	142.995	1583.38	1565.66	129.937	30.7811
531	china	slj.djh	531 S	shoot	9.84846	81.0259	1.15279	9.48434	0	0	0.394634	4.96687	0	0	2.63167	23.6543	0.264617	2.50397	0	0	0	1.32313	0.61005	6.96514	26.9047	0.82621	0.797388	3.46336	0.240951	0.759049	0.604426	0.214644	0.18093	176.817	42.6043	134.213	106.873	37.9529	31.9916
542	china	dl.hsj	542 R	root	120.178	602.533	37.4312	253.722	0	0	1.94949	8.73285	0	0	12.312	54.0756	2.99598	19.3694	0	0	0	0	11.6918	6.97475	11.5477	4.8756	1.71967	3.18475	0.173266	0.826734	0.888366	0.0931414	0.0184929	1153.29	199.826	953.468	1024.55	107.419	21.3277
542	china	dl.hsj	542 S	shoot	16.4556	81.3573	3.63562	23.6188	0	0	1.30032	4.79394	0	0	16.4244	75.6335	3.64664	25.6802	0	0.455972	0	1.45748	1.18648	45.1918	71.9763	1.7629	7.96428	13.7477	0.309344	0.690656	0.330974	0.428163	0.240863	396.289	122.59	273.7	131.162	169.676	95.4512
553	china	dl.hsj	553 R	root	12.3409	52.4824	3.47877	18.395	0	0	0	0	0	0	1.13822	2.63984	0.369739	0.635698	0	0	0	0	0.648479	0.792585	0	0	0	0	0.193454	0.806546	0.933013	0.0669873	0	92.9216	17.9761	74.9455	86.697	6.22456	0
553	china	dl.hsj	553 S	shoot	5.22509	33.5258	1.00104	10.7686	0	0	0.230861	1.13364	0	0	2.91985	27.699	0.891724	7.21832	0	0	0	1.06258	0	9.08831	14.4347	0	0.927084	0.845424	0.219115	0.780885	0.443568	0.417876	0.138556	116.972	25.6303	91.3416	51.885	48.8797	16.2072
560	china	dl.hsj	560 R	root	213.644	1419.16	53.8815	537.65	0	0	0.418312	4.90922	0	0	16.0492	132.718	3.9167	36.4701	0	0	0	0	12.1241	7.25816	10.7503	4.37123	1.83976	3.252	0.127165	0.872835	0.906952	0.0848256	0.00822211	2458.41	312.624	2145.79	2229.66	208.536	20.2133
560	china	dl.hsj	560 S	shoot	37.3213	419.279	9.8714	113.117	0	0	0.599843	6.7682	0	0	37.0392	385.614	9.90503	92.0379	0	0	0	2.92311	2.1616	57.8683	87.8376	2.12317	9.40534	16.3945	0.150466	0.849534	0.454912	0.45537	0.0897184	1290.27	194.141	1096.13	586.958	587.549	115.761
562	china	dl.hsj	562 R	root	117.768	1295.71	28.6935	467.867	0	0	0	3.35287	0	0	8.70156	95.9613	2.35074	28.1866	0	0	1.13993	1.73432	14.0984	11.1538	16.7644	4.69787	0	0.893459	0.090286	0.909714	0.911541	0.0778091	0.0106503	2099.07	189.517	1909.55	1913.39	163.327	22.3557
562	china	dl.hsj	562 S	shoot	16.7965	259.809	3.1689	76.9537	0	0	0	1.78692	0	0	8.7505	124.17	2.15319	29.0626	0	0	1.21321	3.36687	1.99827	48.4726	57.5513	3.67471	2.8389	2.45942	0.146642	0.853358	0.556505	0.340233	0.103262	644.226	94.4707	549.755	358.515	219.187	66.5243
621	china	lj.lsh	621 R	root	160.995	886.401	23.6858	153.365	0	0	1.20758	6.62409	0	0	14.186	72.6903	2.06257	8.90462	0	0	0	0	6.35509	4.94765	12.6718	1.83495	0	1.55635	0.162921	0.837079	0.907764	0.0804031	0.0118329	1357.49	221.164	1136.32	1232.28	109.146	16.0631
621	china	lj.lsh	621 S	shoot	78.7942	431.349	8.1792	55.1218	0	0	1.99093	15.7941	0	0	39.0184	222.853	3.62308	21.7278	0	1.31499	0	0.667674	1.18648	24.085	60.0827	1.00394	2.31051	9.11233	0.199532	0.800468	0.604396	0.32148	0.0741243	978.215	195.185	783.03	591.229	314.477	72.5095
623	china	lj.lsh	623 R	root	149.614	1439.76	19.0963	224.532	0	0	2.06788	16.6347	0	0	15.8734	140.768	1.62033	14.4633	0	1.43713	0	1.55926	12.3499	5.88434	12.518	2.32011	0	0.835817	0.103399	0.896601	0.898304	0.0940925	0.0076038	2061.33	213.14	1848.19	1851.7	193.956	15.674
623	china	lj.lsh	623 S	shoot	36.8105	432.907	4.8407	74.8484	0.57767	0	1.36543	22.0723	0	0	18.989	245.183	2.09338	24.0813	0	1.3557	1.37606	7.80852	2.79566	27.4186	114.829	2.50265	3.18955	8.33895	0.18083	0.81917	0.554898	0.320405	0.124697	1033.38	186.867	846.516	573.422	331.101	128.86
626	china	slj.myz	626 R	root	148.236	380.684	17.6362	59.0693	0	0	7.29481	18.4216	0	0	11.9549	26.8206	1.14184	3.9719	0.790135	1.43306	0	0.427474	3.78519	6.6385	14.5067	2.90134	0.489962	1.17687	0.290983	0.709017	0.892507	0.0805277	0.0269656	707.379	205.835	501.544	631.341	56.9636	19.0749
626	china	slj.myz	626 S	shoot	32.6428	113.584	4.44538	14.3292	0	0	6.63971	56.4032	0	0	13.7202	49.7373	1.33215	5.3549	0	4.53529	0	1.15214	0.778174	16.1735	55.6539	4.07821	2.53147	12.3931	0.29772	0.70228	0.576619	0.234608	0.188773	395.484	117.744	277.741	228.044	92.7837	74.6567
629	china	slj.myz	629 R	root	238.684	1791.6	29.7545	338.505	6.2192	0	1.06946	13.1761	0	0	16.5839	113.397	1.8052	14.012	0	0.594392	0	0.936371	9.7608	8.99224	18.0133	3.87646	0	2.62274	0.123349	0.876651	0.926964	0.0636426	0.0093932	2609.6	321.891	2287.71	2419.01	166.082	24.5125
629	china	slj.myz	629 S	shoot	22.6028	80.5189	2.77486	11.2159	0	0	0.919497	6.23981	0	0	17.7819	44.8337	1.53696	5.52232	0	0	0	0	0.667693	10.6687	42.8909	1.91661	1.55635	7.4455	0.350187	0.649813	0.479643	0.312673	0.207684	259.092	90.7309	168.361	124.272	81.0112	53.8093
635	china	slj.myz	635 R	root	29.9577	248.565	4.01436	38.6979	1.78912	0	0.631414	3.26161	0	0	2.16587	11.7725	0.208431	1.64748	0	0	0	0	3.83803	3.06466	5.88915	1.93103	0	0	0.135673	0.864327	0.914621	0.0634999	0.0218786	357.434	48.4941	308.94	326.917	22.697	7.82017
635	china	slj.myz	635 S	shoot	1.72727	9.90299	0.116044	1.76318	0	0	0.28611	3.80441	0	0	0.8736	5.45924	0.313553	0.917152	0	0	0	0	0	2.69959	9.09791	0	0	0.739746	0.32929	0.67071	0.466834	0.272226	0.26094	37.7008	12.4145	25.2863	17.6	10.2631	9.83766
640	china	slj.myz	640 R	root	189.49	1754.34	25.6228	288.051	9.58448	0	0.907658	13.6661	0	0	15.0488	148.183	2.07888	16.0453	0	0.561823	0	2.26358	15.1792	12.8495	34.5039	9.38132	0.903066	2.32011	0.115435	0.884565	0.897945	0.0835152	0.0185395	2540.98	293.318	2247.66	2281.66	212.21	47.1084
640	china	slj.myz	640 S	shoot	2.67856	41.4468	0.175979	6.10272	0	0	0	0	0	0	1.33577	19.9274	0	2.40934	0	0	0	0.643246	0	13.4211	16.1928	1.14324	0.427516	0	0.196503	0.803497	0.475939	0.356329	0.167731	105.905	20.8106	85.0939	50.4041	37.7369	17.7635
646	china	slj.myz	646 R	root	14.7045	137.659	1.87073	25.3609	1.42441	0	0.978692	1.96945	0	0	1.29046	8.14518	0	1.08699	0	0	0	0.521111	1.11923	0.552408	1.26333	0	0	0	0.114432	0.885568	0.929381	0.0642366	0.00638221	197.946	22.6514	175.295	183.967	12.7154	1.26333
646	china	slj.myz	646 S	shoot	7.92747	37.1253	1.14131	5.48692	0	0	2.08761	16.9757	0	0	4.54743	17.8796	0.657918	2.83395	0	1.07479	0	1.34756	0.643675	7.60882	21.4478	1.12883	0.816603	4.14546	0.291154	0.708846	0.524511	0.271312	0.204177	134.877	39.2698	95.6069	70.7443	36.5937	27.5387
657	china	lj.xyl	657 R	root	345.799	1782.02	63.8447	361.418	0	0	1.69495	5.39438	0	0	11.6794	76.8685	2.09156	14.8127	0	0	0	0	11.9416	10.3132	19.0413	4.25594	0	0	0.168227	0.831773	0.944303	0.0471039	0.00859301	2711.18	456.092	2255.09	2560.17	127.707	23.2972
657	china	lj.xyl	657 S	shoot	81.0961	746.528	15.8126	178.616	0	0	1.27269	12.4844	0	0	14.0519	106.499	2.41962	17.3774	0	0	0	0.451901	2.51225	19.3871	43.7267	1.74849	1.88779	0.845424	0.130567	0.869433	0.83083	0.130502	0.0386683	1246.72	162.78	1083.94	1035.81	162.699	48.2084
658	china	lj.xyl	658 R	root	252.257	2087.92	39.3211	435.638	0	0	3.08801	21.7024	0	0	12.7687	105.628	1.94294	25.2629	0	0	0.354193	0.610677	19.8771	14.4491	20.3574	6.40793	0.547604	1.00394	0.114955	0.885045	0.931387	0.059326	0.00928685	3049.14	350.514	2698.63	2839.93	180.893	28.3169
658	china	lj.xyl	658 S	shoot	84.674	694.27	16.6377	167.308	0	0	2.11918	30.3392	0	0	22.1155	214.56	4.21575	34.5897	0	0.582179	0	0.72467	3.08388	27.6156	46.0708	2.99261	3.3913	4.64022	0.134057	0.865943	0.731911	0.226105	0.0419837	1359.93	182.308	1177.62	995.347	307.487	57.0949
679	china	dl.hsj	679 R	root	100.258	1580.19	30.8167	535.855	0	0	0.475534	3.44895	0	0	10.6354	133.074	2.38518	38.2535	0	0.557752	0.500755	1.30685	14.5547	6.52802	10.2364	3.68912	1.43146	0.859835	0.0692084	0.930792	0.909492	0.0839563	0.00655208	2475.06	171.295	2303.76	2251.04	207.797	16.2168
679	china	dl.hsj	679 S	shoot	41.6027	752.711	11.0318	242.182	0	0	0	7.91624	0	0	27.5655	497.582	7.55428	141.072	0	0	5.21111	12.5148	5.36556	91.1665	169.748	4.39524	12.3115	18.7915	0.136861	0.863139	0.515172	0.384645	0.100182	2048.72	280.39	1768.33	1055.44	788.031	205.246
698	china	lj.xyl	698 R	root	120.878	1398.49	21.5523	335.476	0	0	1.73639	13.9207	0	0	7.49266	83.9024	1.61127	22.6182	0	0	0	0.443759	17.8212	10.073	28.5955	6.54243	0.715728	0	0.0967258	0.903274	0.913211	0.0694842	0.017305	2071.87	200.403	1871.47	1892.06	143.962	35.8537
698	china	lj.xyl	698 S	shoot	25.0053	409.188	4.45813	82.9907	0	0	0.64128	16.1495	0	0	4.77761	74.8983	1.4409	20.9513	0	0	0.883446	1.05851	1.88299	31.3431	60.6784	3.34807	1.42665	1.3594	0.136293	0.863707	0.72518	0.184835	0.0899854	742.481	101.195	641.287	538.433	137.236	66.8125
705	china	lj.xyl	705 R	root	69.5463	1010.32	12.1477	307.104	0	0	0.28611	6.52321	0	0	6.15326	84.082	1.53696	22.3586	0	0	0	0.403047	14.1705	12.691	18.7146	6.60007	0	0	0.0779298	0.92207	0.893993	0.0899096	0.016097	1572.64	122.555	1450.08	1405.93	141.395	25.3147
705	china	lj.xyl	705 S	shoot	19.4264	266.218	5.39541	64.722	0	0	1.11681	10.8128	0	0	5.15279	70.856	1.42458	15.5431	0	0	0.496684	1.13993	2.34893	40.8445	68.9693	1.73888	1.41705	1.58997	0.182572	0.817428	0.634812	0.23792	0.127268	579.213	105.748	473.465	367.691	137.807	73.7152
709	china	lj.lsh	709 R	root	26.1688	506.449	3.62542	75.48	0	0	0.966853	20.026	0	0	3.31134	48.7207	0.396926	6.35455	0	0	2.59334	0	9.37652	9.96736	22.5767	3.78039	0	0.581229	0.0932174	0.906783	0.854589	0.109027	0.0363847	740.375	69.0158	671.359	632.716	80.7207	26.9383
709	china	lj.lsh	709 S	shoot	2.45021	11.7576	0.561092	2.30793	0	0	0.268351	1.7677	0	0	1.74357	7.61382	0.204807	1.27867	0	0	0	0.712457	0	3.3817	9.77041	0	0.634068	0.98953	0.344011	0.655989	0.4206	0.328662	0.250738	45.4419	15.6325	29.8094	19.1129	14.935	11.394
710	china	lj.lsh	710 R	root	157.812	561.354	19.9583	92.1276	0	0	1.68706	3.67952	0	0	9.53166	32.8986	1.29046	3.75353	0	0	0	0	7.43108	5.60574	11.1586	2.11356	0	0	0.229426	0.770574	0.918955	0.0664663	0.0145784	910.402	208.87	701.533	836.619	60.511	13.2722
710	china	lj.lsh	710 S	shoot	25.2651	176.366	3.64455	22.9266	0	0	1.0734	6.3647	0	0	12.3265	65.1809	1.97013	7.09701	0	0	0	0	1.19608	19.5552	65.3666	0.941495	1.36421	5.75945	0.269469	0.730531	0.565902	0.257748	0.17635	416.398	112.207	304.192	235.641	107.326	73.4318
711	china	lj.lsh	711 R	root	3.72618	23.5898	0.672036	3.43426	0	0	0	0.999137	0	0	0.405988	1.14523	0	0	0	0	0	0	0	1.01355	3.43453	0	0	0	0.214435	0.785565	0.843853	0.0667546	0.0893927	38.4208	8.23874	30.182	32.4215	2.56476	3.43453
711	china	lj.lsh	711 S	shoot	14.2153	169.202	1.71898	23.6661	0	0	1.87451	30.1759	0	0	7.42197	84.014	0.88085	7.79822	0	2.80504	0.883446	5.3536	0	18.3976	66.2793	0.773371	1.7677	5.99002	0.214436	0.785564	0.543419	0.287792	0.168789	443.218	95.0421	348.176	240.853	127.555	74.8104
723	china	dali.sts	723 R	root	22.8592	168.627	4.17759	36.4926	0	0	0.424231	2.22404	0	0	2.47399	14.1139	0.471236	3.24157	0	0	0	0	2.08954	2.18081	2.93497	0	0	0	0.135072	0.864928	0.89514	0.0936715	0.0111889	262.311	35.4308	226.88	234.805	24.5711	2.93497
723	china	dali.sts	723 S	shoot	26.8549	349.636	2.81056	56.9403	0	0	0.260458	5.99002	0	0	9.58966	124.393	2.02269	24.4137	0	0	0.671745	7.4869	1.12403	34.5135	75.1371	5.0101	3.43934	3.63628	0.166106	0.833894	0.602908	0.278249	0.118843	733.93	121.91	612.02	442.492	204.215	87.2228
724	china	dali.sts	724 R	root	281.955	1810.96	46.9418	474.623	0	0	0.68469	5.1494	0	0	12.5349	94.2313	1.60764	17.1105	0	0	0	0	10.3901	3.49218	8.22367	2.88693	0.658086	0.576425	0.13095	0.86905	0.94527	0.0502762	0.00445347	2772.02	362.996	2409.02	2620.31	139.367	12.3451
724	china	dali.sts	724 S	shoot	69.9424	550.4	10.546	114.962	0	0	0.724153	18.2343	0	0	28.4319	211.51	4.339	30.6591	0	0	0	1.35977	2.04631	32.765	85.9306	6.18216	3.80921	7.77214	0.174438	0.825562	0.648355	0.26374	0.0879051	1179.61	205.77	973.844	764.809	311.111	103.694
727	china	dali.sts	727 R	root	153.815	1714.27	29.72	409.864	0	0	1.29637	14.915	0	0	13.4665	142.299	1.85957	31.6611	0	0	0.86309	1.07072	12.8255	9.47259	19.9443	6.55684	0	0.706121	0.0911602	0.90884	0.906135	0.0832558	0.0106088	2564.6	233.79	2330.81	2323.88	213.518	27.2073
727	china	dali.sts	727 S	shoot	32.3159	524.685	4.78459	98.7725	0	0	0	5.72102	0	0	13.1692	181.734	2.10788	33.1825	0	0	2.4997	7.11642	3.72755	65.1649	140.36	11.4324	2.97339	7.84899	0.177513	0.822487	0.58569	0.271364	0.142946	1137.6	201.938	935.658	666.279	308.702	162.614
731	china	dali.sts	731 R	root	340.58	1550.05	55.867	374.542	0	0	1.66338	8.31013	0	0	20.5731	111.31	2.49755	20.2574	0	0	0	0	9.58307	3.86205	8.19485	2.20963	0.883852	1.46508	0.167678	0.832322	0.928006	0.0615635	0.01043	2511.85	421.181	2090.67	2331.01	154.638	26.1985
731	china	dali.sts	731 S	shoot	33.0843	234.81	5.33038	46.1138	0	0	0.222968	1.34019	0	0	12.515	66.9036	2.25468	14.5288	0	0	0	0.529253	2.29609	32.6401	71.8082	4.01096	2.32492	5.8219	0.241991	0.758009	0.5981	0.245403	0.156497	536.535	129.837	406.698	320.901	131.667	83.966
746	china	dali.sts	746 R	root	83.6957	1434.08	15.1661	343.971	0	0	0.71626	8.68961	0	0	5.80708	118.497	1.06934	22.725	0	0	0.58625	1.96638	11.4372	8.31974	15.184	4.13585	0.984727	1.46988	0.0647807	0.935219	0.907538	0.081986	0.010476	2078.5	134.647	1943.85	1886.32	170.408	21.7745
746	china	dali.sts	746 S	shoot	9.71642	74.5797	1.02399	13.3212	0	0	0	1.19128	0	0	3.35122	31.8261	0.480299	4.62215	0	0	0	0.533325	0	5.15901	15.3473	0	0	1.56115	0.183877	0.816123	0.61355	0.282535	0.103916	162.713	29.9193	132.794	99.8327	45.9721	16.9085
